# Supplementary material for: Functional outcome of 2-D- and 3-D-guided corrective forearm osteotomies: a systematic review
Source: J Hand Surg Eur Vol. 2023 Sep 25;49(7):843–51. doi: 10.1177/17531934231201962 (PMC11264531; doi:10.1177/17531934231201962)
Supplement: sj-zip-1-jhs-10.1177_17531934231201962 - Supplemental material for Functional outcome of 2-D- and 3-D-guided corrective forearm osteotomies: a systematic review [file sj-zip-1-jhs-10.1177_17531934231201962.zip]

Archive with 1 entries (1 files):
- 2.tif
